# Supplementary material for: Systematic Analysis and Comparison of Nucleotide-Binding Site Disease Resistance Genes in a Diploid Cotton Gossypium raimondii
Source: PLoS One. 2013 Aug 6;8(8):e68435. doi: 10.1371/journal.pone.0068435 (PMC3735570; doi:10.1371/journal.pone.0068435)
Supplement: Table S1 — NBS-encoding resistance gene information of G. raimondii . (XLSX) [file pone.0068435.s007.xlsx]

## Sheet: Sheet1
Gene name	Translation	Gene classification	Gene type	Gene location	gene_start	gene_end	genes_distance	distance to 200kb
GrN001	Cotton_D_gene_10023099	regular	cNLL	Chr1	295573	298962			cluster 1
GrN002	Cotton_D_gene_10023101	regular	cNLLLLL	Chr1	308679	316543	9717	-190283
GrN003	Cotton_D_gene_10023102	regular	cNLLLLLLL	Chr1	320175	327768	3632	-196368
GrN004	Cotton_D_gene_10023105	regular	cNLL	Chr1	342219	345791	14451	-185549
GrN005	Cotton_D_gene_10023129	regular	cNL	Chr1	594255	597349	248464	48464	cluster 2
GrN006	Cotton_D_gene_10023130	non-regular	cNX	Chr1	599393	601318	2044	-197956
GrN007	Cotton_D_gene_10023202	non-regular	NL	Chr1	1579856	1581020	978538	778538	cluster 3
GrN008	Cotton_D_gene_10023203	regular	NL	Chr1	1582535	1584227	1515	-198485
GrN009	Cotton_D_gene_10023205	non-regular	NL	Chr1	1587639	1588808	3412	-196588
GrN010	Cotton_D_gene_10023210	regular	CNL	Chr1	1630025	1632730	41217	-158783
GrN011	Cotton_D_gene_10023216	regular	CNL	Chr1	1664339	1674045	31609	-168391
GrN012	Cotton_D_gene_10023217	regular	CNL	Chr1	1685416	1688682	11371	-188629
GrN013	Cotton_D_gene_10023218	regular	CNL	Chr1	1691938	1694640	3256	-196744
GrN014	Cotton_D_gene_10023221	regular	CNL	Chr1	1702986	1706215	8346	-191654
GrN015	Cotton_D_gene_10023227	non-regular	N	Chr1	1737871	1738445	31656	-168344
GrN016	Cotton_D_gene_10023248	regular	NL	Chr1	2005438	2007789	266993	66993	cluster 4
GrN017	Cotton_D_gene_10023253	non-regular	N	Chr1	2037899	2038504	30110	-169890
GrN018	Cotton_D_gene_10023254	non-regular	NX	Chr1	2038559	2039431	55	-199945
GrN019	Cotton_D_gene_10023292	non-regular	cN	Chr1	2273041	2275235	233610	33610	cluster 5
GrN020	Cotton_D_gene_10023296	regular	CNL	Chr1	2318213	2320552	42978	-157022
GrN021	Cotton_D_gene_10023297	regular	NX	Chr1	2324598	2325824	4046	-195954
GrN022	Cotton_D_gene_10022739	non-regular	CNL	Chr1	31157514	31161627	28831690	28631690
GrN023	Cotton_D_gene_10015239	regular	cNX	Chr1	33205345	33208329	2043718	1843718	cluster 6
GrN024	Cotton_D_gene_10015244	non-regular	cN	Chr1	33255175	33256066	46846	-153154
GrN025	Cotton_D_gene_10033304	non-regular	NX	Chr2	5775333	5783977
GrN026	Cotton_D_gene_10004761	regular	TTNL	Chr2	7971784	7977643	2187807	1987807	cluster 7
GrN027	Cotton_D_gene_10004762	regular	TTNL	Chr2	7985891	7990353	8248	-191752
GrN028	Cotton_D_gene_10004764	non-regular	TNNLLLL	Chr2	7996631	8000947	6278	-193722
GrN029	Cotton_D_gene_10004765	regular	TNL	Chr2	8003991	8008547	3044	-196956
GrN030	Cotton_D_gene_10004766	regular	TTNL	Chr2	8026840	8031338	18293	-181707
GrN031	Cotton_D_gene_10038916	non-regular	XNLL	Chr2	25438889	25442619	17407551	17207551
GrN032	Cotton_D_gene_10020832	non-regular	CN	Chr2	33946507	33947949	8503888	8303888	cluster 8
GrN033	Cotton_D_gene_10020834	non-regular	CNX	Chr2	33979348	33986038	31399	-168601
GrN034	Cotton_D_gene_10020835	non-regular	cN	Chr2	33991647	33992864	5609	-194391
GrN035	Cotton_D_gene_10020851	non-regular	N	Chr2	34209292	34210245	216428	16428	cluster 9
GrN036	Cotton_D_gene_10020853	regular	CN	Chr2	34233756	34235069	23511	-176489
GrN037	Cotton_D_gene_10020854	regular	cNX	Chr2	34237952	34242151	2883	-197117
GrN038	Cotton_D_gene_10001985	regular	TNLLL	Chr2	41635359	41639242	7393208	7193208	cluster 10
GrN039	Cotton_D_gene_10001987	non-regular	TNX	Chr2	41658803	41661111	19561	-180439
GrN040	Cotton_D_gene_10001988	non-regular	TNNLL	Chr2	41693261	41697245	32150	-167850
GrN041	Cotton_D_gene_10001989	non-regular	TNLL	Chr2	41713430	41722583	16185	-183815
GrN042	Cotton_D_gene_10001990	non-regular	XN	Chr2	41749846	41751741	27263	-172737
GrN043	Cotton_D_gene_10002015	regular	CNX	Chr2	41918265	41925065	166524	-33476
GrN044	Cotton_D_gene_10002017	non-regular	NX	Chr2	41937741	41939501	12676	-187324
GrN045	Cotton_D_gene_10011273	regular	cNX	Chr2	42146222	42148768	206721	6721
GrN046	Cotton_D_gene_10011282	regular	CNL	Chr2	42499740	42502682	350972	150972
GrN047	Cotton_D_gene_10009812	non-regular	CN	Chr3	40997	41823
GrN048	Cotton_D_gene_10009718	non-regular	NLL	Chr3	1199641	1206055	1157818	957818	cluster 11
GrN049	Cotton_D_gene_10009719	non-regular	TNX	Chr3	1214498	1222603	8443	-191557
GrN050	Cotton_D_gene_10009724	non-regular	TNX	Chr3	1274332	1279556	51729	-148271
GrN051	Cotton_D_gene_10009732	non-regular	TNLL	Chr3	1365517	1378238	85961	-114039
GrN052	Cotton_D_gene_10009777	non-regular	cNNLLLL	Chr3	1931908	1938741	553670	353670	cluster 12
GrN053	Cotton_D_gene_10009779	regular	CNX	Chr3	1969990	1974576	31249	-168751
GrN054	Cotton_D_gene_10012193	regular	cNX	Chr3	3243577	3246162	1269001	1069001
GrN055	Cotton_D_gene_10028921	non-regular	cNL	Chr3	22293450	22295834	19047288	18847288
GrN056	Cotton_D_gene_10028915	non-regular	cN	Chr3	22602702	22603941	306868	106868
GrN057	Cotton_D_gene_10011797	non-regular	cNX	Chr3	26101917	26104646	3497976	3297976
GrN058	Cotton_D_gene_10000892	non-regular	TTN	Chr4	187391	193963
GrN059	Cotton_D_gene_10010225	non-regular	CN	Chr4	1190296	1191124	996333	796333
GrN060	Cotton_D_gene_10029170	non-regular	cN	Chr4	6901576	6902172	5710452	5510452	cluster 13
GrN061	Cotton_D_gene_10029169	regular	cNL	Chr4	6907925	6912010	5753	-194247
GrN062	Cotton_D_gene_10029165	regular	cNLL	Chr4	6973886	6978037	61876	-138124
GrN063	Cotton_D_gene_10029163	regular	cNL	Chr4	7096379	7100539	118342	-81658
GrN064	Cotton_D_gene_10029162	regular	CNL	Chr4	7133341	7137306	32802	-167198
GrN065	Cotton_D_gene_10011973	regular	cNL	Chr4	10964516	10971120	3827210	3627210
GrN066	Cotton_D_gene_10008110	regular	TNLL	Chr5	25420399	25424897			cluster 14
GrN067	Cotton_D_gene_10008120	regular	CNLL	Chr5	25517976	25520066	93079	-106921
GrN068	Cotton_D_gene_10008122	non-regular	XNL	Chr5	25544074	25548019	24008	-175992
GrN069	Cotton_D_gene_10001905	regular	TNLL	Chr5	29718229	29725979	4170210	3970210
GrN070	Cotton_D_gene_10029791	regular	CNX	Chr5	40527487	40531593	10801508	10601508
GrN071	Cotton_D_gene_10027081	non-regular	cN	Chr6	1731565	1738885
GrN072	Cotton_D_gene_10028666	regular	cNX	Chr6	10013854	10016169	8274969	8074969
GrN073	Cotton_D_gene_10040026	regular	cNL	Chr6	11920341	11923196	1904172	1704172
GrN074	Cotton_D_gene_10015808	non-regular	XN	Chr6	33093339	33097974	21170143	20970143
GrN075	Cotton_D_gene_10001362	non-regular	CNL	Chr6	45216461	45221191	12118487	11918487
GrN076	Cotton_D_gene_10012620	non-regular	TN	Chr7	18282	20511			cluster 15
GrN077	Cotton_D_gene_10012623	regular	TNLLLL	Chr7	60682	68139	40171	-159829
GrN078	Cotton_D_gene_10012629	non-regular	CNL	Chr7	139938	144657	71799	-128201
GrN079	Cotton_D_gene_10012630	regular	CNL	Chr7	163520	166240	18863	-181137
GrN080	Cotton_D_gene_10000759	non-regular	TNLL	Chr7	164423	169650	-1817	-201817
GrN081	Cotton_D_gene_10012631	regular	CNL	Chr7	173888	176551	4238	-195762
GrN082	Cotton_D_gene_10012633	regular	CNL	Chr7	216857	219906	40306	-159694
GrN083	Cotton_D_gene_10012635	regular	CNLLCN	Chr7	246045	252156	26139	-173861
GrN084	Cotton_D_gene_10012637	non-regular	CN	Chr7	261939	264894	9783	-190217
GrN085	Cotton_D_gene_10012641	regular	TNX	Chr7	310436	315577	45542	-154458
GrN086	Cotton_D_gene_10012642	non-regular	TNNX	Chr7	348006	352885	32429	-167571
GrN087	Cotton_D_gene_10012644	regular	TNLL	Chr7	362028	367330	9143	-190857
GrN088	Cotton_D_gene_10012647	non-regular	N	Chr7	389472	389945	22142	-177858
GrN089	Cotton_D_gene_10012649	non-regular	TNLLL	Chr7	406755	412204	16810	-183190
GrN090	Cotton_D_gene_10012651	non-regular	TNX	Chr7	446496	455120	34292	-165708
GrN091	Cotton_D_gene_10012653	regular	TNLLLTN	Chr7	510297	518518	55177	-144823
GrN092	Cotton_D_gene_10012658	regular	TNLLLL	Chr7	567908	573927	49390	-150610
GrN093	Cotton_D_gene_10012659	regular	TN	Chr7	594548	597341	20621	-179379
GrN094	Cotton_D_gene_10012662	regular	TNLL	Chr7	643845	648973	46504	-153496
GrN095	Cotton_D_gene_10012671	regular	CNL	Chr7	736569	739424	87596	-112404
GrN096	Cotton_D_gene_10012673	regular	NLL	Chr7	752112	754573	12688	-187312
GrN097	Cotton_D_gene_10012679	regular	CNX	Chr7	862208	866632	107635	-92365
GrN098	Cotton_D_gene_10012680	regular	CNX	Chr7	887933	892911	21301	-178699
GrN099	Cotton_D_gene_10012682	regular	cNX	Chr7	919159	926004	26248	-173752
GrN100	Cotton_D_gene_10012683	regular	CNX	Chr7	930022	934599	4018	-195982
GrN101	Cotton_D_gene_10012685	regular	CNX	Chr7	954571	958063	19972	-180028
GrN102	Cotton_D_gene_10012686	non-regular	CNX	Chr7	965805	970357	7742	-192258
GrN103	Cotton_D_gene_10012687	non-regular	cNX	Chr7	1015875	1019235	45518	-154482
GrN104	Cotton_D_gene_10012689	non-regular	NX	Chr7	1025848	1029613	6613	-193387
GrN105	Cotton_D_gene_10012690	non-regular	cN	Chr7	1072052	1074240	42439	-157561
GrN106	Cotton_D_gene_10012691	regular	CNX	Chr7	1097864	1102880	23624	-176376
GrN107	Cotton_D_gene_10012692	regular	cNX	Chr7	1120793	1122950	17913	-182087
GrN108	Cotton_D_gene_10027326	regular	cNL	Chr7	2785298	2789536	1662348	1462348	cluster 16
GrN109	Cotton_D_gene_10027329	regular	cNL	Chr7	2827002	2831129	37466	-162534
GrN110	Cotton_D_gene_10027338	regular	cNX	Chr7	2917670	2923118	86541	-113459
GrN111	Cotton_D_gene_10027339	non-regular	NL	Chr7	2956522	2961239	33404	-166596
GrN112	Cotton_D_gene_10027344	regular	cNL	Chr7	2988698	3002726	27459	-172541
GrN113	Cotton_D_gene_10027346	non-regular	cNNX	Chr7	3038617	3061626	35891	-164109
GrN114	Cotton_D_gene_10027347	regular	cNL	Chr7	3098346	3108584	36720	-163280
GrN115	Cotton_D_gene_10027440	non-regular	TN	Chr7	4087080	4088653	978496	778496	cluster 17
GrN116	Cotton_D_gene_10027443	non-regular	TNLLLL	Chr7	4112786	4116936	24133	-175867
GrN117	Cotton_D_gene_10027446	non-regular	TNLLL	Chr7	4153858	4158558	36922	-163078
GrN118	Cotton_D_gene_10027447	regular	TNLLL	Chr7	4160435	4165489	1877	-198123
GrN119	Cotton_D_gene_10027448	non-regular	TNLLLL	Chr7	4169918	4177755	4429	-195571
GrN120	Cotton_D_gene_10027449	regular	TNLL	Chr7	4197050	4203200	19295	-180705
GrN121	Cotton_D_gene_10027452	non-regular	TNX	Chr7	4254675	4259287	51475	-148525
GrN122	Cotton_D_gene_10027456	non-regular	CN	Chr7	4286526	4287820	27239	-172761
GrN123	Cotton_D_gene_10027457	regular	TNLLL	Chr7	4292420	4296721	4600	-195400
GrN124	Cotton_D_gene_10027458	non-regular	TN	Chr7	4323462	4325807	26741	-173259
GrN125	Cotton_D_gene_10027459	regular	NLLLL	Chr7	4349383	4355606	23576	-176424
GrN126	Cotton_D_gene_10027482	non-regular	TNLLLL	Chr7	4557679	4562836	202073	2073	cluster 18
GrN127	Cotton_D_gene_10027484	non-regular	TN	Chr7	4594645	4596152	31809	-168191
GrN128	Cotton_D_gene_10027485	non-regular	TNLLL	Chr7	4604667	4610648	8515	-191485
GrN129	Cotton_D_gene_10027487	non-regular	N	Chr7	4624003	4624569	13355	-186645
GrN130	Cotton_D_gene_10027489	non-regular	TNL	Chr7	4641330	4651094	16761	-183239
GrN131	Cotton_D_gene_10027490	non-regular	TNTNX	Chr7	4662082	4668335	10988	-189012
GrN132	Cotton_D_gene_10027491	non-regular	TN	Chr7	4707202	4708777	38867	-161133
GrN133	Cotton_D_gene_10027493	non-regular	TNLLLLL	Chr7	4747747	4752085	38970	-161030
GrN134	Cotton_D_gene_10027494	non-regular	TNLL	Chr7	4780750	4786348	28665	-171335
GrN135	Cotton_D_gene_10027495	non-regular	TNLLLLL	Chr7	4806793	4811719	20445	-179555
GrN136	Cotton_D_gene_10027497	non-regular	TN	Chr7	4827592	4829818	15873	-184127
GrN137	Cotton_D_gene_10027500	non-regular	NLLL	Chr7	4842327	4846647	12509	-187491
GrN138	Cotton_D_gene_10027501	non-regular	TNLLL	Chr7	4855377	4860608	8730	-191270
GrN139	Cotton_D_gene_10027502	non-regular	TNLLL	Chr7	4861500	4867335	892	-199108
GrN140	Cotton_D_gene_10027505	non-regular	NX	Chr7	4934355	4936765	67020	-132980
GrN141	Cotton_D_gene_10027506	non-regular	NLL	Chr7	4957485	4961325	20720	-179280
GrN142	Cotton_D_gene_10027508	non-regular	TNNLLLL	Chr7	4979052	4983914	17727	-182273
GrN143	Cotton_D_gene_10013621	regular	TN	Chr7	6963946	6966613	1980032	1780032	cluster 19
GrN144	Cotton_D_gene_10013629	non-regular	CNL	Chr7	7054643	7057516	88030	-111970
GrN145	Cotton_D_gene_10017075	non-regular	CNX	Chr7	8388856	8397452	1331340	1131340	cluster 20
GrN146	Cotton_D_gene_10017076	non-regular	CNX	Chr7	8417578	8420186	20126	-179874
GrN147	Cotton_D_gene_10017078	non-regular	CN	Chr7	8444935	8446374	24749	-175251
GrN148	Cotton_D_gene_10017081	non-regular	NX	Chr7	8508636	8509777	62262	-137738
GrN149	Cotton_D_gene_10017084	non-regular	CN	Chr7	8533203	8533994	23426	-176574
GrN150	Cotton_D_gene_10017085	non-regular	NX	Chr7	8539887	8554872	5893	-194107
GrN151	Cotton_D_gene_10017088	regular	CNX	Chr7	8609532	8619678	54660	-145340
GrN152	Cotton_D_gene_10017089	non-regular	CNNNNL	Chr7	8680878	8684855	61200	-138800
GrN153	Cotton_D_gene_10039939	regular	CNX	Chr7	13199895	13203512	4515040	4315040
GrN154	Cotton_D_gene_10036996	non-regular	XNX	Chr7	26204633	26208360	13001121	12801121
GrN155	Cotton_D_gene_10034503	regular	CNX	Chr7	34704993	34708472	8496633	8296633
GrN156	Cotton_D_gene_10000765	non-regular	CNX	Chr7	35893924	35898973	1185452	985452
GrN157	Cotton_D_gene_10020097	regular	cNLLL	Chr7	36688304	36693037	789331	589331
GrN158	Cotton_D_gene_10004336	regular	CNX	Chr7	47657194	47659515	10964157	10764157	cluster 21
GrN159	Cotton_D_gene_10004337	non-regular	cNX	Chr7	47665894	47668576	6379	-193621
GrN160	Cotton_D_gene_10004341	regular	cNL	Chr7	47695033	47699259	26457	-173543
GrN161	Cotton_D_gene_10004342	regular	cNX	Chr7	47728378	47731830	29119	-170881
GrN162	Cotton_D_gene_10033056	non-regular	cNX	Chr7	52231372	52234044	4499542	4299542
GrN163	Cotton_D_gene_10013123	non-regular	cNX	Chr8	5999601	6003701			cluster 22
GrN164	Cotton_D_gene_10013126	non-regular	cN	Chr8	6035976	6037010	32275	-167725
GrN165	Cotton_D_gene_10013131	non-regular	cN	Chr8	6065217	6066251	28207	-171793
GrN166	Cotton_D_gene_10013134	regular	cNX	Chr8	6103876	6107627	37625	-162375
GrN167	Cotton_D_gene_10013136	non-regular	NL	Chr8	6130765	6133422	23138	-176862
GrN168	Cotton_D_gene_10013139	non-regular	N	Chr8	6152476	6152739	19054	-180946
GrN169	Cotton_D_gene_10013141	regular	cNX	Chr8	6169396	6172993	16657	-183343
GrN170	Cotton_D_gene_10013142	regular	cNL	Chr8	6178677	6181970	5684	-194316
GrN171	Cotton_D_gene_10013143	non-regular	NX	Chr8	6189707	6192388	7737	-192263
GrN172	Cotton_D_gene_10013147	regular	cNL	Chr8	6222001	6223905	29613	-170387
GrN173	Cotton_D_gene_10013148	non-regular	cNX	Chr8	6237281	6240340	13376	-186624
GrN174	Cotton_D_gene_10013151	regular	cNL	Chr8	6269189	6272404	28849	-171151
GrN176	Cotton_D_gene_10013153	non-regular	cNLL	Chr8	6288272	6292025	4364	-195636
GrN177	Cotton_D_gene_10013155	regular	cNX	Chr8	6318290	6320299	26265	-173735
GrN178	Cotton_D_gene_10013157	regular	cNX	Chr8	6351691	6354234	31392	-168608
GrN179	Cotton_D_gene_10013158	regular	NX	Chr8	6364884	6368084	10650	-189350
GrN180	Cotton_D_gene_10013160	non-regular	cNX	Chr8	6380628	6383428	12544	-187456
GrN181	Cotton_D_gene_10013186	regular	cNL	Chr8	6644021	6648751	260593	60593	cluster 23
GrN182	Cotton_D_gene_10013188	regular	cNX	Chr8	6674960	6679198	26209	-173791
GrN183	Cotton_D_gene_10013189	non-regular	cNX	Chr8	6686479	6690930	7281	-192719
GrN184	Cotton_D_gene_10013190	non-regular	cN	Chr8	6699681	6700902	8751	-191249
GrN185	Cotton_D_gene_10013191	non-regular	cNX	Chr8	6715475	6720247	14573	-185427
GrN186	Cotton_D_gene_10013193	regular	cNL	Chr8	6733380	6737615	13133	-186867
GrN187	Cotton_D_gene_10024411	non-regular	cNL	Chr8	13012824	13015628	6275209	6075209
GrN188	Cotton_D_gene_10004305	regular	cNL	Chr8	19197282	19201751	6181654	5981654
GrN189	Cotton_D_gene_10018008	regular	CNLCNL	Chr8	21186152	21192230	1984401	1784401	cluster 24
GrN190	Cotton_D_gene_10018009	regular	CNL	Chr8	21194775	21197378	2545	-197455
GrN191	Cotton_D_gene_10018010	regular	CNL	Chr8	21208476	21210794	11098	-188902
GrN192	Cotton_D_gene_10018011	non-regular	CN	Chr8	21225116	21226100	14322	-185678
GrN193	Cotton_D_gene_10018013	non-regular	CNL	Chr8	21232835	21235102	6735	-193265
GrN194	Cotton_D_gene_10014916	regular	CNLL	Chr8	38153130	38157311	16918028	16718028
GrN195	Cotton_D_gene_10040344	regular	CNLL	Chr8	42864071	42866617	4706760	4506760
GrN196	Cotton_D_gene_10016036	non-regular	cNX	Chr9	603355	605940			cluster 25
GrN197	Cotton_D_gene_10016038	non-regular	cNX	Chr9	614888	617473	8948	-191052
GrN198	Cotton_D_gene_10037351	non-regular	CNL	Chr9	4164366	4166966	3546893	3346893
GrN199	Cotton_D_gene_10031809	regular	CNL	Chr9	18011768	18014620	13844802	13644802
GrN200	Cotton_D_gene_10023643	non-regular	XNL	Chr9	31531759	31535979	13517139	13317139
GrN201	Cotton_D_gene_10027633	regular	cNL	Chr9	33990908	33994690	2454929	2254929	cluster 26
GrN202	Cotton_D_gene_10027646	regular	cNL	Chr9	34111618	34115403	116928	-83072
GrN203	Cotton_D_gene_10027675	regular	cNL	Chr9	34626135	34629923	510732	310732	cluster 27
GrN204	Cotton_D_gene_10027677	regular	cNL	Chr9	34634798	34638801	4875	-195125
GrN205	Cotton_D_gene_10027678	non-regular	cNX	Chr9	34649754	34653566	10953	-189047
GrN326	Cotton_D_gene_10003163	regular	cNLL	Chr9	41556330	41559008	6902764	6702764	cluster 28
GrN206	Cotton_D_gene_10003161	non-regular	cNL	Chr9	41568494	41571534	9486	-190514
GrN207	Cotton_D_gene_10003160	regular	N	Chr9	41580808	41582004	9274	-190726
GrN208	Cotton_D_gene_10003131	non-regular	CN	Chr9	41887135	41888073	305131	105131
GrN209	Cotton_D_gene_10019243	regular	cNL	Chr9	42788018	42790993	899945	699945
GrN210	Cotton_D_gene_10019221	non-regular	NL	Chr9	43062829	43064823	271836	71836
GrN211	Cotton_D_gene_10007762	regular	cNX	Chr9	44143788	44148077	1078965	878965	cluster 29
GrN212	Cotton_D_gene_10007765	non-regular	NX	Chr9	44161687	44165286	13610	-186390
GrN213	Cotton_D_gene_10007769	regular	cNL	Chr9	44205508	44209779	40222	-159778
GrN214	Cotton_D_gene_10007774	regular	cNL	Chr9	44265642	44271236	55863	-144137
GrN215	Cotton_D_gene_10007777	regular	cNL	Chr9	44296699	44300943	25463	-174537
GrN216	Cotton_D_gene_10007782	non-regular	cN	Chr9	44330357	44331574	29414	-170586
GrN217	Cotton_D_gene_10007784	regular	cNL	Chr9	44371396	44374470	39822	-160178
GrN218	Cotton_D_gene_10025787	regular	CNL	Chr10	1015463	1018003
GrN219	Cotton_D_gene_10025966	regular	cNLL	Chr10	2748368	2751904	1730365	1530365	cluster 30
GrN220	Cotton_D_gene_10025967	regular	cNL	Chr10	2753242	2756718	1338	-198662
GrN221	Cotton_D_gene_10039156	non-regular	CNX	Chr10	10932028	10939440	8175310	7975310
GrN222	Cotton_D_gene_10001596	regular	cNLL	Chr10	45339113	45343489	34399673	34199673
GrN223	Cotton_D_gene_10011361	non-regular	cN	Chr11	9061772	9062602
GrN344	Cotton_D_gene_10011395	regular	cNL	Chr11	9487435	9491176	424833	224833
GrN224	Cotton_D_gene_10023460	regular	cNX	Chr11	13091703	13094615	3600527	3400527
GrN225	Cotton_D_gene_10036388	non-regular	cNNX	Chr11	19897879	19901422	6803264	6603264
GrN226	Cotton_D_gene_10020242	regular	CNX	Chr11	38266332	38270696	18364910	18164910	cluster 31
GrN227	Cotton_D_gene_10020240	regular	CNX	Chr11	38306506	38309157	35810	-164190
GrN228	Cotton_D_gene_10020237	non-regular	CNX	Chr11	38338140	38342253	28983	-171017
GrN229	Cotton_D_gene_10020235	non-regular	NX	Chr11	38356704	38359815	14451	-185549
GrN230	Cotton_D_gene_10006499	regular	cNL	Chr11	39398253	39401153	1038438	838438
GrN231	Cotton_D_gene_10002733	regular	TNX	Chr11	43118210	43122091	3717057	3517057
GrN232	Cotton_D_gene_10021484	non-regular	CNL	Chr11	43647673	43656584	525582	325582	cluster 32
GrN233	Cotton_D_gene_10021490	non-regular	NL	Chr11	43745619	43750041	89035	-110965
GrN234	Cotton_D_gene_10021491	non-regular	NL	Chr11	43774566	43778917	24525	-175475
GrN235	Cotton_D_gene_10021497	non-regular	CN	Chr11	43841147	43842298	62230	-137770
GrN236	Cotton_D_gene_10021502	non-regular	CNCNL	Chr11	43903843	43917901	61545	-138455
GrN237	Cotton_D_gene_10021505	non-regular	CNX	Chr11	43994718	43999569	76817	-123183
GrN238	Cotton_D_gene_10021547	non-regular	CNX	Chr11	44462879	44465572	463310	263310	cluster 33
GrN239	Cotton_D_gene_10021549	non-regular	cNNX	Chr11	44476038	44478797	10466	-189534
GrN240	Cotton_D_gene_10021551	non-regular	N	Chr11	44492078	44492563	13281	-186719
GrN241	Cotton_D_gene_10021552	non-regular	NX	Chr11	44492610	44494626	47	-199953
GrN242	Cotton_D_gene_10021555	non-regular	CN	Chr11	44505268	44506233	10642	-189358
GrN243	Cotton_D_gene_10021557	non-regular	CN	Chr11	44529052	44530368	22819	-177181
GrN244	Cotton_D_gene_10021559	non-regular	CNX	Chr11	44540031	44542787	9663	-190337
GrN245	Cotton_D_gene_10021563	non-regular	CNX	Chr11	44590299	44593093	47512	-152488
GrN246	Cotton_D_gene_10021568	regular	cNX	Chr11	44628587	44631349	35494	-164506
GrN247	Cotton_D_gene_10009331	regular	TNX	Chr11	46241478	46246919	1610129	1410129	cluster 34
GrN248	Cotton_D_gene_10009335	regular	TNX	Chr11	46301242	46305261	54323	-145677
GrN249	Cotton_D_gene_10009336	non-regular	TNX	Chr11	46318007	46322356	12746	-187254
GrN250	Cotton_D_gene_10009338	regular	TNL	Chr11	46347213	46350917	24857	-175143
GrN251	Cotton_D_gene_10009339	regular	TNX	Chr11	46354797	46359579	3880	-196120
GrN252	Cotton_D_gene_10009343	non-regular	TNLL	Chr11	46381891	46385153	22312	-177688
GrN253	Cotton_D_gene_10002457	non-regular	CNL	Chr11	46536522	46546593	151369	-48631
GrN254	Cotton_D_gene_10002459	non-regular	XNL	Chr11	46574051	46582992	27458	-172542
GrN255	Cotton_D_gene_10002476	regular	TNL	Chr11	46721875	46724018	138883	-61117
GrN256	Cotton_D_gene_10010346	regular	TN	Chr12	4044111	4046179
GrN257	Cotton_D_gene_10025173	non-regular	cNX	Chr13	1681014	1686367
GrN258	Cotton_D_gene_10026888	regular	cNLL	Chr13	6030452	6032956	4344085	4144085	cluster 35
GrN259	Cotton_D_gene_10026887	non-regular	cNNL	Chr13	6037390	6039959	4434	-195566
GrN260	Cotton_D_gene_10026886	regular	cNL	Chr13	6046863	6049757	6904	-193096
GrN261	Cotton_D_gene_10026885	regular	cNL	Chr13	6067137	6069449	17380	-182620
GrN262	Cotton_D_gene_10026884	non-regular	CNNL	Chr13	6080247	6082793	10798	-189202
GrN263	Cotton_D_gene_10026883	non-regular	N	Chr13	6087495	6087935	4702	-195298
GrN264	Cotton_D_gene_10026881	regular	cNL	Chr13	6108545	6111129	20610	-179390
GrN265	Cotton_D_gene_10002327	non-regular	NX	scaffold377	3764	5589			cluster 36
GrN266	Cotton_D_gene_10002329	non-regular	CN	scaffold377	23551	24510	17962	-182038
GrN267	Cotton_D_gene_10002331	non-regular	NX	scaffold377	30593	32470	6083	-193917
GrN268	Cotton_D_gene_10002333	non-regular	NX	scaffold377	39470	40228	7000	-193000
GrN269	Cotton_D_gene_10002337	non-regular	NX	scaffold377	69382	73344	29154	-170846
GrN270	Cotton_D_gene_10002339	non-regular	NX	scaffold377	91241	93061	17897	-182103
GrN271	Cotton_D_gene_10002340	non-regular	cN	scaffold377	97652	98554	4591	-195409
GrN272	Cotton_D_gene_10002341	non-regular	cN	scaffold377	104059	104535	5505	-194495
GrN273	Cotton_D_gene_10002344	non-regular	cNX	scaffold377	146060	152959	41525	-158475
GrN274	Cotton_D_gene_10002347	non-regular	cNNX	scaffold377	166689	174602	13730	-186270
GrN275	Cotton_D_gene_10002354	non-regular	NX	scaffold377	238337	240253	63735	-136265
GrN276	Cotton_D_gene_10002355	non-regular	cN	scaffold377	249962	251723	9709	-190291
GrN277	Cotton_D_gene_10002357	non-regular	CNNX	scaffold377	263593	267824	11870	-188130
GrN278	Cotton_D_gene_10002361	non-regular	CNNX	scaffold377	283922	290813	16098	-183902
GrN279	Cotton_D_gene_10002371	non-regular	NX	scaffold377	389591	392220	98778	-101222
GrN280	Cotton_D_gene_10002516	non-regular	NL	scaffold461	11486	16028			cluster 37
GrN281	Cotton_D_gene_10002521	non-regular	cNL	scaffold461	58514	61876	42486	-157514
GrN282	Cotton_D_gene_10002524	regular	NL	scaffold461	88113	90869	26237	-173763
GrN283	Cotton_D_gene_10002526	non-regular	NL	scaffold461	101642	103492	10773	-189227
GrN284	Cotton_D_gene_10002531	regular	NLL	scaffold461	197459	199933	93967	-106033
GrN285	Cotton_D_gene_10002534	non-regular	cN	scaffold461	253365	254279	53432	-146568
GrN286	Cotton_D_gene_10002535	non-regular	NLL	scaffold461	261427	263823	7148	-192852
GrN287	Cotton_D_gene_10002536	regular	cNL	scaffold461	268274	273459	4451	-195549
GrN288	Cotton_D_gene_10002537	regular	cNL	scaffold461	284234	287982	10775	-189225
GrN289	Cotton_D_gene_10002538	regular	cNLL	scaffold461	291853	294810	3871	-196129
GrN290	Cotton_D_gene_10002539	regular	cNLcNL	scaffold461	301114	316740	6304	-193696
GrN291	Cotton_D_gene_10002540	non-regular	NX	scaffold461	324201	326150	7461	-192539
GrN292	Cotton_D_gene_10002541	regular	cNL	scaffold461	333410	336522	7260	-192740
GrN293	Cotton_D_gene_10002544	regular	cNLL	scaffold461	369868	372823	33346	-166654
GrN294	Cotton_D_gene_10001675	non-regular	cN	scaffold406	11324	12834			cluster 38
GrN295	Cotton_D_gene_10001678	non-regular	NL	scaffold406	37448	39706	24614	-175386
GrN296	Cotton_D_gene_10001680	non-regular	cN	scaffold406	71112	72167	31406	-168594
GrN297	Cotton_D_gene_10001682	regular	cNL	scaffold406	84988	89189	12821	-187179
GrN298	Cotton_D_gene_10001683	regular	cNL	scaffold406	101043	103979	11854	-188146
GrN299	Cotton_D_gene_10001686	regular	NL	scaffold406	141652	144742	37673	-162327
GrN300	Cotton_D_gene_10001687	regular	cNL	scaffold406	163363	166242	18621	-181379
GrN301	Cotton_D_gene_10001688	regular	cNL	scaffold406	192461	195941	26219	-173781
GrN302	Cotton_D_gene_10001689	non-regular	NLL	scaffold406	203536	205612	7595	-192405
GrN303	Cotton_D_gene_10001690	non-regular	N	scaffold406	226368	227327	20756	-179244
GrN304	Cotton_D_gene_10001069	non-regular	NL	scaffold439	928	2436			cluster 39
GrN305	Cotton_D_gene_10001070	non-regular	NL	scaffold439	5857	7365	3421	-196579
GrN306	Cotton_D_gene_10001071	regular	cNLL	scaffold439	12759	15293	5394	-194606
GrN307	Cotton_D_gene_10001072	regular	cNLL	scaffold439	23634	26178	8341	-191659
GrN308	Cotton_D_gene_10001074	regular	cNL	scaffold439	34740	37340	8562	-191438
GrN309	Cotton_D_gene_10001075	regular	cNX	scaffold439	41609	43162	4269	-195731
GrN310	Cotton_D_gene_10001077	non-regular	cNL	scaffold439	62355	64699	19193	-180807
GrN311	Cotton_D_gene_10006857	regular	CN	scaffold254	286273	287823			cluster 40
GrN312	Cotton_D_gene_10006859	regular	CNX	scaffold254	295389	300789	7566	-192434
GrN313	Cotton_D_gene_10006848	non-regular	cN	scaffold254	835888	836749	535099	335099
GrN314	Cotton_D_gene_10003779	regular	cNLL	scaffold298	419863	422202			cluster 41
GrN315	Cotton_D_gene_10003780	regular	CNLLL	scaffold298	429587	432022	7385	-192615
GrN316	Cotton_D_gene_10003781	regular	cNLLLL	scaffold298	441978	444539	9956	-190044
GrN317	Cotton_D_gene_10001269	regular	cNX	scaffold467	7019	13767			cluster 42
GrN318	Cotton_D_gene_10001275	non-regular	CNNX	scaffold467	90149	102851	76382	-123618
GrN319	Cotton_D_gene_10001277	non-regular	NX	scaffold467	111369	118194	8518	-191482
GrN320	Cotton_D_gene_10000750	regular	CNL	scaffold474	46018	48297			cluster 43
GrN321	Cotton_D_gene_10000757	regular	TNL	scaffold474	111692	118754	63395	-136605
GrN322	Cotton_D_gene_10000758	non-regular	TNL	scaffold474	129292	136583	10538	-189462
GrN323	Cotton_D_gene_10006795	non-regular	CN	scaffold228	79562	80827			cluster 44
GrN324	Cotton_D_gene_10006796	non-regular	CN	scaffold228	91259	92332	10432	-189568
GrN325	Cotton_D_gene_10003169	non-regular	cNL	scaffold339	65567	71550	-26765	-226765
GrN327	Cotton_D_gene_10003064	regular	CN	scaffold355	393114	394574			cluster 45
GrN328	Cotton_D_gene_10003068	regular	CNX	scaffold355	444559	446403	49985	-150015
GrN329	Cotton_D_gene_10001197	non-regular	cNL	scaffold432	142158	144917			cluster 46
GrN330	Cotton_D_gene_10001198	regular	CNX	scaffold432	166132	169777	21215	-178785
GrN331	Cotton_D_gene_10000322	regular	CNX	scaffold535	11296	15707			cluster 47
GrN332	Cotton_D_gene_10000325	non-regular	NX	scaffold535	30685	46159	14978	-185022
GrN333	Cotton_D_gene_10000313	non-regular	CNX	scaffold537	51692	61883			cluster 48
GrN334	Cotton_D_gene_10000314	non-regular	CNX	scaffold537	74288	76096	12405	-187595
GrN335	Cotton_D_gene_10000436	non-regular	NX	scaffold546	19717	23421			cluster 49
GrN336	Cotton_D_gene_10000438	non-regular	TNL	scaffold546	41261	48419	17840	-182160
GrN337	Cotton_D_gene_10019492	non-regular	cN	scaffold132	367641	368426
GrN338	Cotton_D_gene_10024006	regular	cNX	scaffold149	1815669	1817855
GrN339	Cotton_D_gene_10030483	non-regular	N	scaffold198	1442600	1443203
GrN340	Cotton_D_gene_10005418	non-regular	cNLL	scaffold242	610632	614384
GrN341	Cotton_D_gene_10010727	regular	CNX	scaffold278	71008	73455
GrN342	Cotton_D_gene_10008973	regular	cNX	scaffold301	763485	767000
GrN343	Cotton_D_gene_10013434	regular	CNL	scaffold333	1230236	1233187
GrN345	Cotton_D_gene_10002687	regular	CNX	scaffold365	331201	335457
GrN346	Cotton_D_gene_10002863	non-regular	XNX	scaffold403	362145	366972
GrN347	Cotton_D_gene_10000938	non-regular	CNX	scaffold459	124772	132586
GrN348	Cotton_D_gene_10000889	regular	TNLL	scaffold478	164724	174128
GrN349	Cotton_D_gene_10000913	regular	cNL	scaffold495	157909	161435
GrN350	Cotton_D_gene_10000439	non-regular	TNX	scaffold517	60338	65851
GrN351	Cotton_D_gene_10000413	non-regular	NL	scaffold520	42310	44583
GrN352	Cotton_D_gene_10000918	regular	CNX	scaffold527	32147	38099
GrN353	Cotton_D_gene_10000216	non-regular	NL	scaffold564	32463	34724
GrN354	Cotton_D_gene_10000196	non-regular	TNLL	scaffold571	29549	37394
GrN355	Cotton_D_gene_10000255	non-regular	NLL	scaffold597	42153	47254
GrN356	Cotton_D_gene_10000420	non-regular	NL	scaffold598	92718	94952
