# Supplementary material for: Systematic Analysis and Comparison of Nucleotide-Binding Site Disease Resistance Genes in a Diploid Cotton Gossypium raimondii
Source: PLoS One. 2013 Aug 6;8(8):e68435. doi: 10.1371/journal.pone.0068435 (PMC3735570; doi:10.1371/journal.pone.0068435)
Supplement: Table S2 — Gene family information of duplicated NBS-encoding resistance genes in G. raimondii . (XLSX) [file pone.0068435.s008.xlsx]

## Sheet: Sheet1
family member	family member translation	family member classification	family member subgroup	family member location
family2_1
GrN029	Cotton_D_gene_10004765	regular	TNL	Chr2
GrN026	Cotton_D_gene_10004761	regular	TNL	Chr2
family3_1
GrN051	Cotton_D_gene_10009732	non-regular	TNL	Chr3
GrN335	Cotton_D_gene_10000436	non-regular	N	scaffold546
family5_1
GrN068	Cotton_D_gene_10008122	non-regular	xNL	Chr5
GrN292	Cotton_D_gene_10002541	regular	xNL	scaffold461
family7_1
GrN117	Cotton_D_gene_10027446	non-regular	TNL	Chr7
GrN118	Cotton_D_gene_10027447	regular	TNL	Chr7
GrN119	Cotton_D_gene_10027448	non-regular	TNL	Chr7
GrN121	Cotton_D_gene_10027452	non-regular	TN	Chr7
GrN122	Cotton_D_gene_10027456	non-regular	xN	Chr7
GrN127	Cotton_D_gene_10027484	non-regular	TN	Chr7
GrN133	Cotton_D_gene_10027493	non-regular	TNL	Chr7
GrN134	Cotton_D_gene_10027494	non-regular	TNL	Chr7
GrN137	Cotton_D_gene_10027500	non-regular	NL	Chr7
GrN138	Cotton_D_gene_10027501	non-regular	TNL	Chr7
GrN140	Cotton_D_gene_10027505	non-regular	N	Chr7
family7_2
GrN099	Cotton_D_gene_10012682	regular	xN	Chr7
GrN101	Cotton_D_gene_10012685	regular	xN	Chr7
GrN105	Cotton_D_gene_10012690	non-regular	xN	Chr7
family7_3
GrN079	Cotton_D_gene_10012630	regular	xCNL	Chr7
GrN078	Cotton_D_gene_10012629	non-regular	xCNL	Chr7
family7_4
GrN088	Cotton_D_gene_10012647	non-regular	N	Chr7
GrN085	Cotton_D_gene_10012641	regular	TN	Chr7
family7_5
GrN112	Cotton_D_gene_10027344	regular	xNL	Chr7
GrN113	Cotton_D_gene_10027346	non-regular	xN	Chr7
family7_6
GrN083	Cotton_D_gene_10012635	regular	xCNL	Chr7
GrN269	Cotton_D_gene_10002337	non-regular	N	scaffold377
family8_1
GrN189	Cotton_D_gene_10018008	regular	CNL	Chr8
GrN190	Cotton_D_gene_10018009	regular	CNL	Chr8
family8_2
GrN179	Cotton_D_gene_10013158	regular	NX	Chr8
GrN167	Cotton_D_gene_10013136	non-regular	NL	Chr8
GrN171	Cotton_D_gene_10013143	non-regular	NX	Chr8
family8_3
GrN160	Cotton_D_gene_10004341	regular	cNL	Chr7
GrN170	Cotton_D_gene_10013142	regular	cNL	Chr8
GrN172	Cotton_D_gene_10013147	regular	cNL	Chr8
GrN169	Cotton_D_gene_10013141	regular	cNX	Chr8
GrN178	Cotton_D_gene_10013157	regular	cNX	Chr8
GrN164	Cotton_D_gene_10013126	non-regular	cN	Chr8
family8_4
GrN168	Cotton_D_gene_10013139	non-regular	N	Chr8
GrN350	Cotton_D_gene_10000439	non-regular	TN	scaffold517
family9_1
GrN207	Cotton_D_gene_10003160	regular	N	Chr9
GrN297	Cotton_D_gene_10001682	regular	xNL	scaffold406
GrN299	Cotton_D_gene_10001686	regular	NL	scaffold406
GrN300	Cotton_D_gene_10001687	regular	xNL	scaffold406
GrN301	Cotton_D_gene_10001688	regular	xNL	scaffold406
GrN285	Cotton_D_gene_10002534	non-regular	xN	scaffold461
GrN287	Cotton_D_gene_10002536	regular	xNL	scaffold461
GrN288	Cotton_D_gene_10002537	regular	xNL	scaffold461
GrN290	Cotton_D_gene_10002539	regular	xNL	scaffold461
GrN291	Cotton_D_gene_10002540	non-regular	N	scaffold461
family11_1
GrN235	Cotton_D_gene_10021497	non-regular	xN	Chr11
GrN232	Cotton_D_gene_10021484	non-regular	xCNL	Chr11
family11_2
GrN242	Cotton_D_gene_10021555	non-regular	xN	Chr11
GrN241	Cotton_D_gene_10021552	non-regular	N	Chr11
family11_3
GrN243	Cotton_D_gene_10021557	non-regular	xN	Chr11
GrN240	Cotton_D_gene_10021551	non-regular	N	Chr11
family13_1
GrN263	Cotton_D_gene_10026883	non-regular	N	Chr13
GrN262	Cotton_D_gene_10026884	non-regular	xCNL	Chr13
GrN261	Cotton_D_gene_10026885	regular	xNL	Chr13
GrN260	Cotton_D_gene_10026886	regular	xNL	Chr13
GrN259	Cotton_D_gene_10026887	non-regular	xNL	Chr13
family377_1
GrN271	Cotton_D_gene_10002340	non-regular	xN	scaffold377
GrN274	Cotton_D_gene_10002347	non-regular	xN	scaffold377
family377_2
GrN273	Cotton_D_gene_10002344	non-regular	xN	scaffold377
GrN268	Cotton_D_gene_10002333	non-regular	N	scaffold377
family377_3
GrN276	Cotton_D_gene_10002355	non-regular	xN	scaffold377
GrN267	Cotton_D_gene_10002331	non-regular	N	scaffold377
family439_298
GrN305	Cotton_D_gene_10001070	non-regular	NL	scaffold439
GrN306	Cotton_D_gene_10001071	regular	xNL	scaffold439
GrN314	Cotton_D_gene_10003779	regular	xNL	scaffold298
GrN315	Cotton_D_gene_10003780	regular	CNL	scaffold298
family355_461
GrN327	Cotton_D_gene_10003064	regular	xN	scaffold355
GrN293	Cotton_D_gene_10002544	regular	xNL	scaffold461
