# Supplementary material for: Systematic Analysis and Comparison of Nucleotide-Binding Site Disease Resistance Genes in a Diploid Cotton Gossypium raimondii
Source: PLoS One. 2013 Aug 6;8(8):e68435. doi: 10.1371/journal.pone.0068435 (PMC3735570; doi:10.1371/journal.pone.0068435)
Supplement: Table S3 — NBS-encoding resistance gene information of other plants. (XLSX) [file pone.0068435.s009.xlsx]

## Sheet: Sheet1
PRG_ID	Gene name	Gene type	Gene species	Disease	Pathogen
PRGDB00000029	Asc-1	Other types	Solanum lycopersicum	Alternaria Stem Canker	Alternaria alternata
PRGDB00000030	Bs2	NBS	Capsicum chacoense	bacterial spot|Leaf Spot	Xanthomonas campestris
PRGDB00000031	Bs4	NBS	Solanum lycopersicum	Bacterial Spot	Xanthomonas campestris
PRGDB00000032	Cf-2	Other types	Solanum pimpinellifolium	Leaf Mould	Passalora fulva
PRGDB00000033	Cf-4	Other types	Solanum habrochaites	Leaf Mould	Passalora fulva
PRGDB00000034	Cf4A	Other types	Solanum habrochaites	Leaf Mould	Passalora fulva
PRGDB00000035	Cf-5	Other types	Solanum lycopersicum var. cerasiforme	Leaf Mould	Passalora fulva
PRGDB00000036	Cf-9	Other types	Solanum pimpinellifolium	Leaf Mould	Passalora fulva
PRGDB00000037	Cf9B	Other types	Solanum pimpinellifolium	Leaf Mould	Passalora fulva
PRGDB00000038	Gpa2	NBS	Solanum tuberosum	Yellow potato cyst nematode	Globodera
PRGDB00000039	Gro1.4	NBS	Solanum tuberosum	Late Blight Potato	Phytophthora infestans
PRGDB00000040	Hero	NBS	Solanum lycopersicum	Yellow potato cyst nematode	Globodera
PRGDB00000041	I-2	NBS	Solanum lycopersicum	Fusarium Wilt	Fusarium oxysporum
PRGDB00000042	Mi1.2	NBS	Solanum lycopersicum	Root-knot nematode	Meloidogyne, Paratrichodorus minor
PRGDB00000043	Pto	Other types	Solanum pimpinellifolium	Bacterial Speck	Pseudomonas syringae
PRGDB00000044	N	NBS	Nicotiana glutinosa	Tobacco Mosaic Virus	Tobacco mosaic virus
PRGDB00000045	Prf	NBS	Solanum pimpinellifolium	Bacterial Speck	Pseudomonas syringae
PRGDB00000046	R1	NBS	Solanum demissum	Late Blight Tomato	Phytophthora infestans
PRGDB00000047	R3a	NBS	Solanum tuberosum	Late Blight Tomato	Phytophthora infestans
PRGDB00000048	Rpi-blb1	NBS	Solanum bulbocastanum	Late Blight Tomato	Phytophthora infestans
PRGDB00000049	Rpi-blb2	NBS	Solanum bulbocastanum	Late Blight Tomato	Phytophthora infestans
PRGDB00000050	Rx	NBS	Solanum tuberosum	Latent Mosaic|Beet cyst nematode	Potato virus X
PRGDB00000051	Rx2	NBS	Solanum acaule	Latent Mosaic|Beet cyst nematode	Potato virus X
PRGDB00000052	RY-1	NBS	Solanum tuberosum subsp andigena	Potato virus Y	Potato virus Y
PRGDB00000053	Sw-5	NBS	Solanum lycopersicum	Tomato Spotted Wilt	Tomato spotted wilt virus
PRGDB00000054	Tm-2a	NBS	Solanum lycopersicum	Tobacco Mosaic Virus	Tomato mosaic virus
PRGDB00000055	Ve1	Other types	Solanum lycopersicum	Verticillium wilt Potato	Verticillium
PRGDB00000056	Ve2	Other types	Solanum lycopersicum	Verticillium wilt Potato	Verticillium
PRGDB00000057	Tm-2	NBS	Solanum lycopersicum	Tobacco Mosaic Virus	Tomato mosaic virus
PRGDB00000480	Dm3 (RGC2B)	NBS	Lactuca sativa	Downy mildew lettuce	Saccharum officinarum
PRGDB00000481	At1	Other types	Cucumis melo	Downy mildew mellon
PRGDB00000482	At2	Other types	Cucumis melo	Downy mildew mellon
PRGDB00000483	Hm1	Other types	Zea mays	Leaf Spot
PRGDB00000484	HRT	NBS	Arabidopsis thaliana	Turnip crinkle virus	Turnip crinkle virus
PRGDB00000485	Hs1	Other types	Beta vulgaris	Beet cyst nematode
PRGDB00000486	L6	NBS	Linum usitatissimum	Flax rust
PRGDB00000487	M	NBS	Linum usitatissimum	Flax rust
PRGDB00000488	Pi-ta	NBS	Oryza sativa	Rice blast disease	Magnaporthe grisea
PRGDB00000489	RCY1	NBS	Arabidopsis thaliana	Cucumber Mosaic Virus	Cucumber mosaic virus, Cucumber mosaic virus
PRGDB00000490	RFO1	Other types	Arabidopsis thaliana	Fusarium Wilt	Fusarium oxysporum
PRGDB00000491	RPM1	NBS	Arabidopsis thaliana	Bacterial Blight	Pseudomonas syringae
PRGDB00000492	RPP13	NBS	Arabidopsis thaliana	Downy mildew
PRGDB00000493	RPP5-TIR	Other types	Arabidopsis thaliana	Downy mildew
PRGDB00000494	RPP8	NBS	Arabidopsis thaliana	Downy mildew
PRGDB00000495	Rps2	NBS	Arabidopsis thaliana	Bacterial Blight Pseudomonas syringae
PRGDB00000496	Rps4-TIR	Other types	Arabidopsis thaliana	Bacterial Blight	Pseudomonas syringae
PRGDB00000497	RPS5	NBS	Arabidopsis thaliana	Bacterial Blight	Pseudomonas syringae
PRGDB00000498	xa21	Other types	Oryza sativa	Bacterial Blight
PRGDB00000499	Hm2	Other types	Zea mays	Leaf Spot
PRGDB00000500	Rps1-k-2	NBS	Glycine max	Phytophthora root	Phytophthora sojae
PRGDB00000501	Rps1-k-1	NBS	Glycine max	Phytophthora root	Phytophthora sojae
PRGDB00035712	LeEIX1	Other types	Solanum lycopersicum	Eliciting Fungus	Fungal ethylene-inducing xylanase
PRGDB00035713	LeEIX2	Other types	Solanum lycopersicum	Eliciting Fungus	Fungal ethylene-inducing xylanase
PRGDB00035714	Bs3	Other types	Capsicum annuum	Bacterial Spot	Xanthomonas campestris pv. vesicatoria str. 85-10
PRGDB00035715	Bs3-E	Other types	Capsicum annuum	Bacterial Spot	Xanthomonas campestris pv. vesicatoria str. 85-10
PRGDB00035718	FLS2	Other types	Arabidopsis thaliana	Eliciting Bacteria	Bacteria with flagellum
PRGDB00035719	EFR	Other types	Arabidopsis thaliana	Eliciting Bacteria	Bacteria with flagellum
PRGDB00035720	PEPR1	Other types	Arabidopsis thaliana	Damping Off	Pythium
PRGDB00035721	ER - Erecta	Other types	Arabidopsis thaliana	Bacterial Wilt (Arabidopsis)	Ralstonia solanacearum
PRGDB00035722	PGIP	Other types	Phaseolus vulgaris	Eliciting Fungus	Fungus producing polygalacturonases, Fungus producing polygalacturonases
PRGDB00035723	Mlo	Other types	Hordeum vulgare	Powdery mildew (barley)	Blumeria graminis
PRGDB00035724	P2	NBS	Linum usitatissimum	Flax rust
PRGDB00035725	MLA10	NBS	Hordeum vulgare	Powdery mildew (barley)	Blumeria graminis
PRGDB00035726	RPG1	Other types	Hordeum vulgare	Stem Rust	Puccinia Graminis
PRGDB00050957_1	PIB	NBS	Oryza sativa	Rice blast disease
PRGDB00050957_2	PIB	NBS	Oryza sativa	Rice blast disease
PRGDB00050958	XA1	NBS	Oryza sativa	Bacterial Blight
PRGDB00050959	RPP1	NBS	Arabidopsis thaliana	Downy mildew
PRGDB00050960	RPP4-TIR	Other types	Arabidopsis thaliana	Downy mildew
PRGDB00050961	RPW8.1	Other types	Arabidopsis thaliana	Powdery mildew	Golovinomyces cichoracearum
PRGDB00050962	RPW8.2	Other types	Arabidopsis thaliana	Powdery mildew	Golovinomyces cichoracearum
PRGDB00050963	RRS1	NBS	Arabidopsis thaliana	Bacterial Wilt (Arabidopsis)	Ralstonia solanacearum
PRGDB00050964	RTM1	Other types	Arabidopsis thaliana	Synergistic Disease Syndromes Tobacco etch virus
PRGDB00050965	RTM2	Other types	Arabidopsis thaliana	Synergistic Disease Syndromes Tobacco etch virus
PRGDB00061432	MLA1	NBS	Hordeum vulgare	Powdery mildew (barley) Blumeria graminis
PRGDB00061433	Mla6	NBS	Hordeum vulgare subsp. vulgare	Powdery mildew (barley)
PRGDB00061434	Mla12	NBS	Hordeum vulgare subsp. vulgare	Powdery mildew (barley)
PRGDB00061435	MLA13	NBS	Hordeum vulgare	Powdery mildew (barley)	Blumeria graminis
PRGDB00061436	Pi36	NBS	Oryza sativa Indica Group	Rice blast disease
PRGDB00061437	Rp1-D	NBS	Zea mays	Maize rust	Puccinia sorghi
PRGDB00061438	Pm3	NBS	Triticum aestivum	Powdery mildew	Blumeria graminis
PRGDB00061439	Lr10	NBS	Triticum aestivum	Wheat leaf rust	Puccinia triticina
PRGDB00061440	Pl8	NBS	Helianthus annuus	Downy mildew sunflower	Plasmopara halstedii
PRGDB00061441	SSI4	NBS	Arabidopsis thaliana	Bacterial Blight	Pseudomonas syringae
PRGDB00061442	Pi9	NBS	Oryza sativa Indica Group	Rice blast disease
PRGDB00061443	Piz-t	NBS	Oryza sativa Japonica Group	Rice blast disease	Magnaporthe grisea
PRGDB00061444	Pi2	NBS	Oryza sativa Indica Group	Rice blast disease
PRGDB00061446	Cre1	NBS	Aegilops tauschii	Cereal cyst nematode	Heterodera avenae
PRGDB00061447	RPP27	Other types	Arabidopsis thaliana	Downy mildew
PRGDB00061448	Xa26	Other types	Oryza sativa Japonica Group	Bacterial Blight
PRGDB00061449	Xa5	Other types	Oryza sativa Indica Group	Bacterial Blight	Xanthomonas oryzae
PRGDB00061450	xa27	Other types	Oryza sativa Indica Group	Bacterial Blight	Xanthomonas oryzae
PRGDB00061451	Xa13	Other types	Oryza sativa Indica Group	Bacterial Blight	Xanthomonas oryzae
PRGDB00061452	IVR	Other types	Nicotiana tabacum	Tobacco Mosaic Virus	Tobacco mosaic virus
PRGDB00061453	Pikm1-TS	NBS	Oryza sativa Japonica Group	Rice blast disease	Magnaporthe grisea
PRGDB00061454	Pikm2-TS	NBS	Oryza sativa Japonica Group	Rice blast disease	Magnaporthe grisea
PRGDB00061455	Pid2	Other types	Oryza sativa Indica Group	Rice blast disease
PRGDB00061456	Rdg2a	NBS	Hordeum vulgare subsp. vulgare	Seed borne disease
PRGDB00061457	Pid3	NBS	Oryza sativa Japonica Group	Rice blast disease	Magnaporthe grisea
PRGDB00061458	Pi5-1	NBS	Oryza sativa Japonica Group	Rice blast disease	Magnaporthe grisea
PRGDB00061459	Pi5-2	NBS	Oryza sativa Japonica Group	Rice blast disease	Magnaporthe grisea
PRGDB00061460	Pit	NBS	Oryza sativa Japonica Group	Rice blast disease	Magnaporthe grisea
PRGDB00061461	Serk3A	Other types	Nicotiana benthamiana	Late blight Tobacco	Phytophthora infestans
PRGDB00061462	Serk3B	Other types	Nicotiana benthamiana	Late blight Tobacco	Phytophthora infestans
PRGDB00061463	Pikp-2	NBS	Oryza sativa Japonica Group	Rice blast disease	Magnaporthe grisea
PRGDB00061464	KR1	NBS	Glycine max	Soybean mosaic virus
PRGDB00061465	FOM-2	NBS	Cucumis melo	Fusarium Wilt	Fusarium oxysporum
PRGDB00061466	RLM3	NBS	Arabidopsis thaliana	Black leg (stem canker)	Leptosphaeria maculans
PRGDB00061467	RAC1	NBS	Arabidopsis thaliana	White rust	Albugo candida
PRGDB00061468	Lr21	NBS	Triticum aestivum	Wheat leaf rust	Puccinia triticina
PRGDB00061469	Lr1	NBS	Triticum aestivum	Wheat leaf rust	Puccinia triticina
PRGDB00061470	Lr34	Other types	Triticum aestivum	Wheat leaf rust	Puccinia triticina
PRGDB00061471	VAT	NBS	Cucumis melo	Melon aphid disease	Aphis gossypii
