# Supplementary material for: Systematic Analysis and Comparison of Nucleotide-Binding Site Disease Resistance Genes in a Diploid Cotton Gossypium raimondii
Source: PLoS One. 2013 Aug 6;8(8):e68435. doi: 10.1371/journal.pone.0068435 (PMC3735570; doi:10.1371/journal.pone.0068435)
Supplement: Table S4 — Disease resistance QTL information of cotton. (XLSX) [file pone.0068435.s010.xlsx]

## Sheet: Sheet1
QTL corresponding marker	QTL associated disease	QTL locations by reference	QTL subgenome locations in tetraploid	QTL locations in G. raimondii
BNL2569_164/169b	Fusarium wilt	6/25/A6	At and Dt
BNL3008_144/155b	Fusarium wilt	16	Dt	Chr1
Gh109_115bb	Fusarium wilt	19	Dt	Chr9
Gh295_96/84b	Fusarium wilt	16	Dt
Gh345_122/113b	Fusarium wilt	16	Dt	scaffold469
Gh39_131/119b	Fusarium wilt	6	At
MUCS164_541 h	Fusarium wilt	6/15/1	At and Dt	Chr2
MUCS399_219/224b	Fusarium wilt	11/D2/2	At and Dt	scaffold160
MUCS594_240bb	Fusarium wilt	16	Dt	Chr1
MUCS616_237bb	Fusarium wilt	16	Dt	Chr1
MUSB0117_142bb	Fusarium wilt	15	Dt
MUSB0155_120/129b	Fusarium wilt	11	At	scaffold224
MUSB0780_146/141b	Fusarium wilt	8	At
MUSB0812_431 hb	Fusarium wilt	16/8	At and Dt
MUSB0850_248bb	Fusarium wilt	11	At	Chr10
MUSS128_245bb	Fusarium wilt	15	Dt	Chr2
MUSS130	Fusarium wilt	8	At	Chr4
MUSS250_134 hb	Fusarium wilt	19/24/8	At and Dt	scaffold418
MUSS547_180bb	Fusarium wilt	11/9	At
NAU1014_276bb	Fusarium wilt	11/A03	At
NAU1037_208/221b	Fusarium wilt	8/24	At and Dt	Chr6
NAU1164	Fusarium wilt	8/A02/LG12	At	Chr4
NAU1221	Fusarium wilt	19/D8/D5	Dt	Chr9
NAU2714_176/181b	Fusarium wilt	8/25/6	At and Dt	Chr10
NAU2816	Fusarium wilt	19	Dt	Chr9
NAU3901_305bb	Fusarium wilt	16/15	At and Dt	Chr2
NAU905_187bb	Fusarium wilt	9	At	Chr10
NAU980_206/218b	Fusarium wilt	19	Dt	Chr7
BNL1672a	root-knot nematode	23/9	At and Dt	scaffold121
BNL2589_262_276	root-knot nematode	11/A03	At	Chr7
BNL2709_120/140c12	root-knot nematode	12/26	Dt	Chr8
BNL3257_217/196	root-knot nematode	8/A02	At
BNL3408	root-knot nematode	3/17	At and Dt	Chr3
BNL3661_207/201	root-knot nematode	14/2/22	At and Dt	Chr5
BNL409_90	root-knot nematode	13	At
CIR069_252/260	root-knot nematode	11/21/D2/A03	At and Dt	scaffold286
Gh119	root-knot nematode	20	Dt
Gh209	root-knot nematode	19	Dt
Gh216	root-knot nematode	1	At	Chr1
Gh243	root-knot nematode	12	At	Chr8
Gh424	root-knot nematode	20	Dt	Chr11
MUCS045_351/357	root-knot nematode	5	At	Chr9
MUSB0977_220	root-knot nematode	5/19	At and Dt
MUSB1035_290	root-knot nematode	25/5/12/14/19	At and Dt
MUSB1112_327/350	root-knot nematode	22/4	At and Dt	Chr12
MUSB1188_1.25kb	root-knot nematode	8/10/6/18	At and Dt
MUSS219	root-knot nematode	19/5	At and Dt	scaffold285
MUSS396_ 111	root-knot nematode	4	At
NAU1037_213/221	root-knot nematode	24/8/A02	At and Dt	Chr6
NAU1172	root-knot nematode	5	At
NAU1201	root-knot nematode	13/A01	At
NAU3605_222/227	root-knot nematode	24/8	At and Dt	scaffold333
NAU3967_251/0	root-knot nematode	9/23	At and Dt	Chr6
NAU4045_170/165	root-knot nematode	15/8/1	At and Dt	Chr8
NAU5273_0/275	root-knot nematode	19/5	At and Dt	scaffold40
BNL3031	Verticillium wilt	D9/23/9	At and Dt	scaffold121
MUCS219	Verticillium wilt	D9/D11	Dt	scaffold193
NAU1043	Verticillium wilt	D9/LG64/7/A7	At and Dt	scaffold141
NAU1047	Verticillium wilt	D9/23	Dt	Chr6
NAU1225	Verticillium wilt	D9/A13/D05	At and Dt	Chr9
NAU1230	Verticillium wilt	D9/D5/A5	At and Dt
NAU2580	Verticillium wilt	D9/25/A6	At and Dt	Chr10
NAU2741	Verticillium wilt	D9/19/1	At and Dt	Chr9
NAU2753	Verticillium wilt	D9/23	Dt	Chr6
NAU3053	Verticillium wilt	D7/16/7	At and Dt	Chr1
NAU3200	Verticillium wilt	D7	Dt	Chr8
NAU3287	Verticillium wilt	D7	Dt	Chr4
NAU5075	Verticillium wilt	D9	Dt	Chr1
NAU5120	Verticillium wilt	D7/16	At and Dt	Chr1
NAU5380	Verticillium wilt	D7	Dt	Chr10
NAU5508	Verticillium wilt	D9/23	Dt	Chr6
BNL1122	Verticillium wilt	16	Dt	scaffold89
BNL1395	Verticillium wilt	16/7/D7	At and Dt	scaffold89
BNL2986	Verticillium wilt	16/A7	At and Dt	Chr1
BNL3474	Verticillium wilt	24/8/D03/A02	At and Dt	scaffold197
BNL3590	Verticillium wilt	2/17	At and Dt	Chr3
BNL3971	Verticillium wilt	2	At
BNL827	Verticillium wilt	25	Dt	Chr10
BNL830	Verticillium wilt	15	Dt	Chr2
NAU751	Verticillium wilt	16	Dt
BNL1034	Verticillium wilt	17/21/11/A03	At and Dt	Chr7
BNL1605	Verticillium wilt	26/12	At and Dt	Chr5
BNL1673	Verticillium wilt	LG26/12/22	At and Dt
BNL2709	Verticillium wilt	LG26/26/22/12	At and Dt	Chr8
BNL3065	Verticillium wilt	16	Dt	scaffold93
BNL3368	Verticillium wilt	26/22	Dt	Chr8
BNL3537	Verticillium wilt	26/12/8	At and Dt	Chr8
BNL3867	Verticillium wilt	26/26	Dt	Chr8
JESPR305	Verticillium wilt	24/23/D03	Dt	Chr8
JESPR232	Verticillium wilt	A8/A2	At
NAU1042	Verticillium wilt	D5/19	Dt	Chr9
NAU1065	Verticillium wilt	A5	At	Chr7
NAU2121	Verticillium wilt	A5	At	scaffold228
NAU2513	Verticillium wilt	D5/19	Dt	scaffold379
NAU2656	Verticillium wilt	D5	Dt
NAU3036	Verticillium wilt	A5	At	Chr12
NAU3201	Verticillium wilt	A8/24	At and Dt	scaffold505
NAU3279	Verticillium wilt	D11/16	Dt	Chr1
NAU3481	Verticillium wilt	D11/21	Dt	Chr11
NAU3607	Verticillium wilt	A5	At	Chr9
NAU5273	Verticillium wilt	A5/19	At and Dt	scaffold40
